# Supplementary material for: GsCYP93D1, a Cytochrome P450 Gene from Wild Soybean, Mediates the Regulation of Plant Alkaline Tolerance and ABA Sensitivity
Source: Plants (Basel). 2025 Aug 23;14(17):2623. doi: 10.3390/plants14172623 (PMC12430307; doi:10.3390/plants14172623)
Supplement: Supplementary file 1 [file plants-14-02623-s001.zip]

Archive with 1 entries (1 files):
- plants-3790832-supplementary.pdf
